# Supplementary material for: Age, Food Neophobia, and Whole-Grain Acceptance in Slovenian Adolescents in the Context of Organized School Meals: Insights from the National “Whole Grain” Project
Source: Nutrients. 2026 Mar 12;18(6):896. doi: 10.3390/nu18060896 (PMC13029692; doi:10.3390/nu18060896)
Supplement: Supplementary file 1 [file nutrients-18-00896-s001.zip]

Archive with 1 entries (1 files):
- nutrients-4168823-supplementary.pdf
